# Supplementary material for: Photodetection Tuning with High Absorptivity Using Stacked 2D Heterostructure Films
Source: Nanomaterials (Basel). 2022 Feb 21;12(4):712. doi: 10.3390/nano12040712 (PMC8876593; doi:10.3390/nano12040712)
Supplement: Supplementary file 1 [file nanomaterials-12-00712-s001.zip]

Archive with 1 entries (1 files):
- nanomaterials-1566637-supplementary.pdf
